# Supplementary material for: Dating the Emergence of Human Endemic Coronaviruses
Source: Viruses. 2022 May 19;14(5):1095. doi: 10.3390/v14051095 (PMC9148137; doi:10.3390/v14051095)
Supplement: Supplementary file 1 [file viruses-14-01095-s001.zip]

Archive with 1 entries (1 files):
- viruses-1723669-supplementary.pdf
